# Supplementary material for: Supplementation with Lentil (Lens culinaris) Hull Soluble Dietary Fiber Ameliorates Sodium Dextran Sulfate-Induced Colitis and Behavioral Deficits via the Gut-Brain Axis
Source: Foods. 2025 Mar 3;14(5):870. doi: 10.3390/foods14050870 (PMC11898428; doi:10.3390/foods14050870)
Supplement: Supplementary file 1 [file foods-14-00870-s001.zip]

Archive with 1 entries (1 files):
- foods-3493039-supplementary.pdf
